# Supplementary material for: Predictors and outcome of first line treatment failure among under-five children with community acquired severe pneumonia at Bugando Medical Centre, Mwanza, Tanzania: A prospective cohort study
Source: PLoS One. 2020 Dec 11;15(12):e0243636. doi: 10.1371/journal.pone.0243636 (PMC7732094; doi:10.1371/journal.pone.0243636)
Supplement: S1 File — (XLSX) [file pone.0243636.s001.xlsx]

## Sheet: Sheet1
Studynum	Sex	age_group	fever	UTDRINK	VEVERYT	CONVULS	Lethargy	CCYANOS	RDS	SATS2	MALSTAS	HIV	BS/MPS	CXR	Treament_Failure
1	0	1	1	1	1	0	1	0	0	1	1	0	0	1	1
2	1	1	1	1	0	0	1	1	0	1	0	0	0	0	1
3	1	0	1	1	0	0	1	0	0	1	0	0	0	0	0
4	0	1	1	1	1	0	1	1	1	1	1	0	0	1	1
5	1	1	1	0	1	0	1	0	0	0	0	0	0	0	1
6	0	0	1	1	0	0	1	1	0	1	0	0	1	0	1
7	0	1	1	1	0	0	1	1	1	1	0	0	0	1	1
8	0	0	1	1	0	0	1	0	0	0	1	0	0	0	1
9	0	1	1	1	0	0	1	0	0	1	2	0	0	1	1
10	1	0	1	1	1	1	1	1	1	1	0	1	0	1	1
11	0	1	1	1	0	0	1	0	0	1	0	0	0	1	0
12	1	0	1	1	1	0	1	1	0	0	0	0	0	0	1
13	0	1	0	0	0	0	1	1	0	0	0	0	0	0	0
14	1	1	1	1	1	0	1	0	0	1	0	0	0	0	0
15	0	1	1	1	1	0	1	1	1	1	1	0	0	1	1
16	1	1	1	1	0	0	1	1	0	0	1	0	0	0	1
17	1	1	1	1	1	0	1	1	0	0	1	0	1	0	0
18	0	1	1	1	0	0	1	1	0	1	0	0	0	0	1
19	0	0	1	0	0	0	1	0	1	0	0	0	0	1	0
20	1	0	1	1	1	0	1	1	1	1	0	0	0	0	0
21	1	1	1	1	1	0	1	0	1	0	1	0	0	1	1
22	0	0	1	1	1	0	1	1	1	1	2	0	0	1	1
23	0	1	1	1	0	0	1	0	1	1	0	0	0	1	0
24	0	1	1	1	1	0	1	0	1	0	2	1	0	0	1
25	0	0	0	1	1	0	1	0	1	1	0	0	1	1	1
26	1	1	1	1	1	0	1	0	1	0	1	0	0	0	1
27	1	1	1	1	1	0	1	1	1	0	0	0	0	0	1
28	1	1	1	1	1	0	1	1	1	0	0	0	0	0	0
29	1	0	1	1	0	0	1	0	1	1	0	0	0	1	0
30	1	0	1	1	0	0	1	1	1	0	0	0	0	0	0
31	1	1	0	1	1	0	1	1	1	1	0	0	0	1	1
32	1	1	1	1	1	0	1	0	1	0	0	0	0	1	1
33	1	0	1	1	0	0	1	0	0	0	0	0	0	0	0
34	1	0	1	1	0	0	1	1	1	1	0	0	0	1	1
35	0	1	0	1	0	0	1	0	1	1	1	0	1	0	1
36	1	0	1	1	0	0	1	0	1	1	2	1	0	0	1
37	0	0	0	1	0	0	1	0	1	0	0	0	0	1	1
38	1	1	1	0	0	0	1	0	0	0	0	0	0	0	0
39	0	1	0	0	1	1	1	0	0	0	0	0	0	0	1
40	0	0	1	1	1	0	1	0	1	0	0	1	0	0	1
41	0	1	0	1	1	0	1	0	1	1	2	0	0	1	1
42	0	0	1	1	1	1	1	0	1	0	0	1	0	1	1
43	0	0	1	1	1	0	1	0	0	0	0	0	0	0	0
44	0	1	0	0	1	0	1	0	1	0	0	0	0	1	0
45	0	1	1	1	1	0	1	0	1	1	0	0	1	1	1
46	0	0	0	0	1	0	0	0	0	0	0	0	0	0	0
47	1	1	1	1	0	0	1	0	1	0	0	0	0	1	0
48	0	1	0	0	0	0	1	0	0	0	0	0	0	0	0
49	0	1	1	0	0	0	1	0	1	1	0	0	0	0	0
50	0	0	1	1	0	0	1	1	1	1	0	0	0	0	1
51	1	0	1	1	1	1	1	1	1	1	0	1	0	1	1
52	1	1	1	1	0	0	1	0	1	0	0	0	0	0	0
53	1	1	1	1	0	0	1	0	1	0	0	0	0	1	0
54	1	1	1	1	0	0	1	1	1	1	0	0	0	1	1
55	0	1	1	1	0	0	1	0	0	0	0	0	0	1	0
56	0	1	0	0	1	1	1	0	1	0	0	0	0	0	1
57	0	1	1	1	0	0	1	0	0	0	0	1	0	1	0
58	1	1	1	1	0	0	1	0	1	1	2	0	0	0	0
59	1	1	0	1	1	0	1	0	0	0	2	0	0	0	0
60	0	1	1	1	0	0	1	0	1	1	0	0	0	1	1
61	1	1	1	1	0	0	1	0	1	1	0	0	0	1	1
62	0	0	1	1	1	0	1	0	1	0	0	0	0	1	0
63	1	1	1	0	0	0	0	0	1	1	2	1	0	1	1
64	0	0	1	1	1	0	1	0	0	0	0	0	0	1	1
65	0	0	1	0	0	0	1	0	0	0	0	0	0	0	0
66	1	0	1	1	0	0	1	0	1	1	0	0	0	0	1
67	0	0	0	1	0	0	1	0	1	0	0	0	0	0	0
68	1	0	1	0	0	0	1	0	1	1	0	0	0	0	0
69	0	0	1	0	1	0	1	0	1	1	0	0	0	0	0
70	1	1	1	1	0	0	1	0	1	0	0	0	0	0	1
71	0	0	1	1	0	0	1	0	1	0	0	0	0	0	0
72	0	0	0	0	0	0	1	0	0	0	0	0	0	0	0
73	0	1	1	1	0	0	1	0	1	1	0	0	0	0	1
74	0	0	1	0	0	0	1	0	0	1	0	0	0	0	0
75	1	1	1	0	0	0	1	0	1	0	0	0	0	0	1
76	0	1	1	1	0	0	1	0	0	0	0	0	0	0	0
77	1	1	1	1	1	0	1	0	1	1	0	0	0	0	0
78	0	0	1	1	0	0	1	0	0	0	0	0	0	0	0
79	0	0	0	0	0	0	1	0	0	0	0	0	0	0	0
80	0	1	1	0	1	0	1	0	1	1	0	0	0	0	1
81	0	0	1	1	0	0	1	0	0	0	0	0	0	0	0
82	0	0	1	0	0	0	1	0	0	0	0	0	0	0	0
83	0	0	1	0	0	0	1	0	0	1	0	0	0	1	0
84	0	0	1	0	0	0	1	0	0	0	0	0	0	1	0
85	0	1	1	0	0	0	0	0	1	1	0	0	0	1	1
86	0	0	1	0	1	0	1	0	1	1	0	0	0	0	0
87	1	1	0	1	0	0	1	0	1	0	0	0	0	1	1
88	0	0	1	1	0	0	1	0	0	0	0	0	0	1	0
89	0	0	1	0	0	0	1	0	1	1	0	0	0	1	0
90	0	0	1	1	1	1	1	0	1	1	0	0	0	0	1
91	0	1	1	1	1	0	1	1	1	1	0	0	0	0	1
92	0	1	1	1	0	0	1	1	1	1	0	0	0	1	1
93	0	0	0	0	0	0	1	0	0	0	0	0	0	0	0
94	1	0	1	0	0	0	1	0	0	0	0	0	0	0	0
95	0	0	0	1	0	0	1	0	0	0	0	0	0	0	0
96	1	0	1	1	0	0	1	0	0	0	0	0	0	0	0
97	0	0	1	1	0	0	1	0	0	0	0	0	0	0	0
98	1	1	1	0	0	0	1	0	0	0	0	0	0	0	0
99	0	1	1	1	0	1	1	1	1	1	0	0	0	1	1
100	0	0	1	1	1	0	1	0	1	0	0	0	0	1	0
101	0	0	0	1	0	0	0	0	0	0	0	0	0	1	0
102	1	1	1	0	0	0	0	0	0	1	0	1	0	1	1
103	1	0	1	0	0	0	1	0	0	0	0	0	0	0	0
104	0	1	1	0	1	0	1	0	0	0	0	0	0	0	1
105	0	1	1	1	0	0	1	0	1	0	0	0	0	1	0
106	1	1	1	1	0	1	1	1	1	1	0	0	0	1	1
107	0	1	0	1	0	0	1	0	0	0	0	0	0	0	1
108	0	0	1	1	0	0	1	1	1	1	0	0	0	1	1
109	0	1	0	1	0	0	1	0	1	1	0	0	0	1	0
110	0	1	1	1	0	0	1	0	0	0	1	0	0	0	0
111	1	0	1	0	0	0	1	0	0	0	0	0	0	0	0
112	1	1	0	1	0	0	1	0	0	0	2	0	0	0	1
113	1	1	0	1	0	0	1	0	0	0	2	0	0	0	1
114	1	0	1	0	0	0	0	0	0	0	0	0	0	1	1
115	1	0	1	1	0	0	1	1	1	1	0	0	1	1	1
116	0	0	1	1	0	1	1	0	1	0	0	0	0	1	1
117	1	0	0	1	0	0	1	0	0	0	0	0	0	1	0
118	1	1	1	1	0	0	1	0	0	0	0	0	0	1	0
119	0	0	1	1	0	0	1	0	1	0	0	0	0	1	0
120	0	0	1	1	0	0	1	0	1	0	0	0	0	1	0
121	1	0	0	1	0	0	1	0	1	1	1	0	0	0	0
122	0	1	0	1	0	0	1	0	1	0	2	0	0	1	1
123	1	1	0	1	0	0	1	0	1	1	0	0	0	0	1
124	0	0	0	1	0	0	1	0	0	0	2	0	0	0	1
125	0	0	0	1	0	0	1	0	1	1	2	1	0	1	1
126	1	0	1	1	0	0	1	0	0	0	0	0	0	1	1
127	1	1	1	1	0	1	1	0	1	0	0	0	0	0	0
128	1	1	1	1	0	0	1	0	0	0	0	0	0	0	0
129	1	0	1	1	0	0	1	0	0	0	0	0	0	1	0
130	1	0	0	1	1	0	1	0	0	0	0	0	0	0	0
131	1	1	1	1	0	0	1	0	1	1	0	0	0	1	1
132	1	1	1	1	0	0	1	0	1	0	0	0	0	0	0
133	0	1	0	1	0	0	1	0	0	0	2	1	0	1	1
134	1	1	0	1	0	1	1	0	1	0	0	0	0	1	1
135	0	0	0	0	0	0	0	0	0	0	0	1	0	1	1
136	0	0	1	1	1	1	1	0	1	0	0	0	0	0	0
137	0	1	1	1	1	1	1	0	1	0	0	0	1	1	0
138	1	0	0	1	0	0	1	0	0	0	0	0	0	0	0
139	1	0	1	1	0	0	1	0	0	0	2	0	0	1	1
140	0	1	0	1	1	0	1	0	1	0	2	0	0	1	0
141	0	0	0	1	0	0	1	0	0	0	2	0	0	0	1
142	0	0	0	1	0	0	1	0	0	0	1	0	0	0	0
143	1	0	0	1	0	0	1	0	0	0	2	0	0	1	1
144	0	1	0	1	0	0	1	1	1	1	2	0	0	1	0
145	0	1	0	1	1	0	1	1	1	0	2	0	0	1	1
146	1	1	0	1	0	0	1	0	1	1	2	0	0	1	1
147	0	0	0	1	0	0	1	0	0	0	2	1	0	1	1
148	1	1	1	1	0	0	1	0	0	0	2	0	0	1	1
149	0	1	0	1	0	0	1	0	0	0	2	0	0	1	1
150	0	1	1	1	0	0	1	0	1	0	1	0	1	1	1
151	1	0	0	1	1	0	1	0	1	0	2	1	0	0	1
152	0	0	0	1	0	0	1	0	0	0	0	0	0	0	0
153	0	1	0	1	0	0	1	0	1	0	2	0	0	1	1
154	1	1	0	1	0	1	1	0	0	1	0	0	0	1	1
155	1	1	0	1	0	0	1	0	1	0	1	1	0	1	1
156	0	0	0	0	1	0	1	0	0	0	0	0	1	0	0
157	0	0	1	1	0	0	1	0	1	1	2	0	0	1	1
158	0	1	1	1	0	0	1	0	1	1	0	0	0	1	1
159	0	1	1	1	0	0	1	0	0	0	2	0	0	0	1
160	0	0	1	0	0	0	1	1	0	1	0	0	0	1	0
161	0	1	1	1	0	0	1	1	1	0	0	1	0	1	1
162	1	0	0	1	0	0	1	0	1	0	0	0	0	1	1
163	0	0	1	0	0	0	1	0	0	0	0	0	0	1	0
164	1	1	1	1	1	0	1	0	1	0	1	0	0	0	0
165	0	1	1	1	0	0	1	0	0	0	1	0	0	1	0
166	0	1	1	1	0	0	1	0	0	0	1	0	0	0	0
167	0	1	1	1	0	0	1	0	1	0	2	0	0	1	1
168	1	1	1	1	0	0	1	1	1	1	0	0	0	1	1
169	0	1	1	1	0	0	1	0	1	1	2	0	0	1	1
170	1	1	0	0	1	0	1	0	0	0	2	0	0	0	0
171	1	1	1	1	0	0	1	0	1	0	2	0	0	1	1
172	0	1	0	1	1	0	1	0	0	0	0	0	0	1	1
173	0	1	0	1	0	0	1	0	0	0	0	0	0	0	0
174	1	1	1	0	1	0	1	0	0	1	0	1	0	1	1
175	1	1	1	1	0	0	1	0	0	0	0	0	0	1	0
176	1	1	1	1	1	0	1	0	1	0	0	0	0	0	0
177	0	0	0	1	0	0	1	0	0	0	0	0	1	1	0
178	0	1	1	1	0	0	1	0	0	0	1	0	0	1	1
179	1	0	1	1	0	0	1	0	0	0	0	0	0	1	1
180	1	0	0	1	0	0	1	0	1	0	0	0	0	1	1
181	1	1	1	0	0	0	1	0	0	0	2	1	0	1	1
182	0	1	0	0	0	0	1	0	1	0	2	0	0	0	0
183	0	1	0	0	1	0	1	0	0	1	0	0	0	0	0
184	1	1	1	0	0	1	1	0	1	1	0	0	0	1	1
185	1	0	0	0	0	0	1	0	1	1	0	0	0	1	0
186	1	1	1	0	0	0	1	1	1	0	0	0	0	0	1
187	1	1	1	1	1	1	1	0	1	1	0	0	0	1	0
188	0	0	1	0	1	0	1	0	1	1	2	0	0	1	1
189	1	1	0	1	1	0	1	0	1	1	2	0	0	1	1
190	0	1	0	1	0	0	1	0	0	0	0	1	0	1	1
191	0	0	1	0	1	1	1	0	1	0	2	0	0	1	1
192	1	1	1	0	0	0	1	0	0	0	0	0	0	1	0
193	0	1	1	1	0	0	1	1	1	0	0	0	0	1	1
194	0	0	1	1	0	0	1	0	0	0	0	0	0	1	1
195	1	1	1	1	0	0	1	0	1	1	0	0	0	0	0
196	0	1	1	1	0	0	1	0	1	0	1	0	0	1	0
197	1	0	1	1	0	0	1	0	1	0	0	0	0	1	0
198	1	1	1	1	0	0	1	0	1	0	2	0	0	1	1
199	1	0	1	1	0	0	1	0	1	0	0	0	1	1	0
200	0	1	0	1	0	0	1	0	1	0	2	0	1	1	1
201	0	0	1	1	0	0	0	0	0	0	0	0	0	1	0
202	0	1	1	1	0	0	1	0	1	1	1	0	0	0	0
203	1	1	1	1	0	0	1	0	0	0	0	0	0	0	0
204	1	1	0	1	0	0	1	0	0	0	0	0	0	0	0
205	1	1	0	1	0	0	1	0	1	0	2	0	0	0	1
206	0	1	0	1	0	0	1	0	1	1	2	0	0	1	1
207	0	0	1	1	0	0	1	0	0	0	2	0	0	1	1
208	0	0	1	1	0	0	1	0	0	0	0	0	0	1	0
209	0	1	0	1	0	0	1	0	1	1	0	0	0	0	1
210	1	1	1	1	0	0	1	0	0	0	0	0	0	1	0
211	1	1	0	1	0	0	1	0	1	1	0	0	0	0	0
212	1	1	0	1	0	0	1	0	0	0	0	0	0	1	0
213	1	0	0	1	0	0	1	0	0	0	1	0	0	1	1
214	1	0	0	1	0	0	1	0	0	0	0	0	0	1	1
215	0	1	1	1	0	0	1	0	0	0	2	0	0	0	1
216	0	1	0	1	0	0	1	0	0	0	0	0	0	1	0
217	1	1	0	1	0	0	1	0	0	0	2	0	0	1	0
218	1	1	1	1	0	0	1	1	1	0	0	0	0	1	0
219	0	1	1	1	0	0	1	0	1	0	0	0	1	0	0
220	0	1	0	1	0	0	1	0	0	0	0	0	0	0	0
221	0	0	1	1	0	0	1	0	1	0	0	0	0	0	0
222	0	0	1	1	0	0	1	0	1	1	0	0	0	1	0
223	1	1	1	1	0	1	1	0	0	1	1	0	1	1	1
224	0	1	0	1	0	0	1	0	0	0	2	0	0	1	1
225	0	1	0	1	0	0	1	0	1	0	0	0	0	0	1
226	0	0	1	1	0	0	1	0	1	1	0	0	0	1	0
227	0	0	1	1	1	0	1	0	1	1	1	0	0	1	1
228	0	0	1	1	0	0	1	0	1	0	0	0	0	1	1
229	0	1	1	1	0	0	1	0	0	0	0	0	0	1	0
230	1	1	1	1	0	0	1	0	0	0	0	0	0	1	0
231	0	0	0	1	0	0	1	0	0	0	0	0	0	1	0
232	0	0	0	1	0	0	1	0	1	0	0	0	0	1	0
233	0	0	0	1	0	0	1	0	0	0	0	0	0	1	1
234	1	0	0	1	0	0	1	1	1	1	0	0	0	1	1
235	0	1	0	1	0	0	1	0	0	0	0	0	0	1	0
236	1	1	1	1	1	0	1	0	0	0	0	1	0	1	1
237	0	1	0	1	0	0	1	0	1	0	0	0	1	1	0
238	0	1	0	1	0	0	1	0	0	0	0	0	0	1	0
239	1	1	0	1	0	0	1	0	0	0	0	0	0	1	0
240	1	1	1	1	0	0	1	0	0	0	1	0	0	1	1
241	1	1	1	1	0	0	1	0	0	0	0	0	0	1	0
242	0	0	0	1	0	0	1	0	0	0	0	0	0	1	1
243	0	0	0	1	0	0	1	0	0	0	2	0	0	1	0
244	0	1	0	1	0	0	1	0	1	1	0	0	0	0	0
245	0	1	0	1	0	0	1	0	0	0	0	0	0	1	1
246	0	0	1	1	1	0	1	0	0	0	0	0	0	0	0
247	0	0	1	1	0	0	1	0	1	0	0	0	0	0	0
248	0	1	1	1	0	0	0	0	0	0	0	0	0	1	1
249	0	1	1	1	0	0	1	0	0	0	0	0	0	1	0
250	0	0	1	1	0	0	1	0	0	0	0	1	0	1	1

## Sheet: Sheet2
Age group - 0 means ≥ 2 years and 1 means < 2 years
UTDRINK= Unable to drink - 1 means Yes and 0 means No
CONVULS= Convulsion -1 means Yes and 0 means No
Lethargy ; 1 means Yes and 0 means No
CCYANOS= Central cyanosis= 1 means Yes and O means No
RDS = Respiratory distress syndrome - 1 means Yes and 0 means No
MALSTAS = Malnutrition status - 1 means normal, 2 means moderate malnutritions and 3 means severe malnutrition
BS/MPS = Blood slide for malaria parasite - 1 positive and 0 Negative
CXR = Chest X-ray - 1 means abnormal and 0 means normal
Sex -1 Female and 0 means Male
fever=fever ≥ 38oC; 1 means Yes, 0 means No
SATS2 = Oxygen saturation < 90% - 1 means Yes and 0 means No
Treament_Failure - 1 mean Yes and 0means No
HIV - 1 means positive and 0 means negative
VEVERYT=vomiting everything 1 means Yes and 0 means No
